# Supplementary material for: 5H-Imidazo[4,5-f][1,10]phenanthroline
Source: Acta Crystallogr Sect E Struct Rep Online. 2012 Apr 21;68(Pt 5):o1448. doi: 10.1107/S1600536812016595 (PMC3344565; doi:10.1107/S1600536812016595)
Supplement: Supplementary file 2 [file e-68-o1448-Isup2.hkl]

# 
# h,k,l, Fc-squared, Fo-squared, sigma(Fo-squared) and status flag 
# 
data_I
_shelx_title ' 20120319B in Pbca' 
_shelx_refln_list_code          4 
_shelx_F_calc_maximum      237.26 
_exptl_crystal_F_000       912.00 
_reflns_d_resolution_high  0.8347 
 
loop_ 
 _symmetry_equiv_pos_as_xyz 
 'x, y, z' 
 'x+1/2, -y+1/2, -z' 
 '-x, y+1/2, -z+1/2' 
 '-x+1/2, -y, z+1/2' 
 '-x, -y, -z' 
 '-x-1/2, y-1/2, z' 
 'x, -y-1/2, z-1/2' 
 'x-1/2, y, -z-1/2' 
 
_cell_length_a    14.5689 
_cell_length_b     7.8623 
_cell_length_c    17.0422 
_cell_angle_alpha  90.000 
_cell_angle_beta   90.000 
_cell_angle_gamma  90.000 
 
_shelx_F_squared_multiplier     1.000 
 
loop_ 
 _refln_index_h 
 _refln_index_k 
 _refln_index_l 
 _refln_F_squared_calc 
 _refln_F_squared_meas 
 _refln_F_squared_sigma 
 _refln_observed_status 
   2   0   0    12304.98    11760.90    321.52 o 
   4   0   0     1552.33     1779.89     55.32 o 
   6   0   0     3187.48     2607.90     78.36 o 
   8   0   0     4525.40     4601.57    135.98 o 
  10   0   0      313.60      341.69     27.08 o 
  12   0   0        8.88      -10.95     20.17 o 
  14   0   0     1204.51     1000.87     48.40 o 
  16   0   0      242.08      250.65     31.12 o 
   2   1   0     3649.23     3001.82     56.83 o 
   4   1   0      910.64      771.44     20.73 o 
   6   1   0      400.75      382.46     32.27 o 
   8   1   0     1552.66     1672.34     40.53 o 
  10   1   0      155.96      152.72     15.56 o 
  12   1   0      168.00      134.26     17.10 o 
  14   1   0      394.48      343.51     22.59 o 
  16   1   0       61.20       55.01     31.98 o 
   0   2   0    13379.57    13265.95    364.74 o 
   2   2   0    14597.24    14456.19    266.27 o 
   4   2   0       95.27       98.29      7.46 o 
   6   2   0     4146.55     4044.10     66.20 o 
   8   2   0       38.70       47.05     14.69 o 
  10   2   0       30.52       56.98     13.24 o 
  12   2   0       45.13       34.74     14.65 o 
  14   2   0     1163.71     1098.78     44.94 o 
  16   2   0       39.65       45.52     25.35 o 
   2   3   0     1197.49     1179.20     29.30 o 
   4   3   0       17.70       11.40      5.81 o 
   6   3   0      541.07      504.57     65.11 o 
   8   3   0     1018.21      982.25     22.59 o 
  10   3   0      199.49      183.92     16.24 o 
  12   3   0      264.10      289.95     20.18 o 
  14   3   0       15.74       20.17     21.90 o 
  16   3   0       47.64       50.71     25.93 o 
   0   4   0     2783.35     2668.40     83.55 o 
   2   4   0      157.85      175.01     11.97 o 
   4   4   0       73.34       72.31      6.49 o 
   6   4   0        3.12      -10.58      7.05 o 
   8   4   0        9.90        3.76     10.65 o 
  10   4   0       10.47       33.24     13.12 o 
  12   4   0        6.81       10.95     20.17 o 
  14   4   0       15.13        1.73     21.90 o 
   2   5   0       86.26       82.07     11.73 o 
   4   5   0        1.88       21.26     10.80 o 
   6   5   0        7.73       -0.22      7.99 o 
   8   5   0       80.01       78.69     13.12 o 
  10   5   0       64.36       71.08     13.98 o 
  12   5   0        2.60       14.98     22.47 o 
  14   5   0       14.78       34.00     25.35 o 
   0   6   0       36.06       40.91     19.01 o 
   2   6   0      152.57      156.17     21.32 o 
   4   6   0      752.98      763.35     29.20 o 
   6   6   0      117.20      117.55     19.59 o 
   8   6   0        0.08        6.34     15.56 o 
  10   6   0        9.65       13.25     19.01 o 
  12   6   0       92.86      106.60     25.93 o 
   2   7   0       27.68       47.93     14.24 o 
   4   7   0      301.17      320.35     21.41 o 
   6   7   0      194.48      189.57     23.05 o 
  10   7   0      922.19      856.82     50.13 o 
   0   8   0       95.11       95.65     24.20 o 
   2   8   0      201.72      191.81     20.43 o 
   4   8   0       19.94       32.84     19.59 o 
   6   8   0       22.64        4.03     17.86 o 
   2   9   0       64.62       92.98     19.35 o 
   4   9   0        1.02      -16.71     19.59 o 
   1   1   1       76.19      107.09     10.98 o 
   2   1   1      159.41      137.70      4.93 o 
   3   1   1      524.93      428.01      9.96 o 
   4   1   1      180.98      184.87      6.30 o 
   5   1   1      121.94      143.39      6.31 o 
   6   1   1     1044.41     1079.22     37.43 o 
   7   1   1     2885.31     3111.72     47.09 o 
   8   1   1     2769.51     3032.04     46.87 o 
   9   1   1        9.94       -7.18      7.32 o 
  10   1   1      617.32      593.42     16.75 o 
  11   1   1       25.84       32.55      9.74 o 
  12   1   1      228.95      235.73     13.65 o 
  13   1   1      147.47      164.42     16.88 o 
  14   1   1      105.54       71.30     11.76 o 
  15   1   1       27.60       41.11     11.87 o 
  16   1   1        2.42      -10.03     13.71 o 
  17   1   1        9.02       17.00     17.52 o 
   0   2   1    37119.23    36292.66    701.60 o 
   1   2   1     1775.14     1591.62     24.98 o 
   2   2   1       15.97       16.02      4.28 o 
   3   2   1       18.85       24.66      3.59 o 
   4   2   1       39.68       44.70      4.37 o 
   5   2   1       28.98       35.87      3.74 o 
   6   2   1      634.13      631.60     10.84 o 
   7   2   1      560.48      578.21     11.06 o 
   8   2   1       63.12       55.81      6.94 o 
   9   2   1      134.70      137.87     14.64 o 
  10   2   1      155.11      151.14     11.04 o 
  11   2   1       36.70       36.97      9.85 o 
  12   2   1       27.53       23.20     10.37 o 
  13   2   1        0.55       -4.70     11.39 o 
  14   2   1      189.72      179.89     16.52 o 
  15   2   1        1.70       -0.11     18.22 o 
  16   2   1       15.43       34.34     19.01 o 
  17   2   1        2.49        7.60     17.72 o 
   1   3   1        9.91        4.94      4.00 o 
   2   3   1        9.80       -4.51      4.00 o 
   3   3   1       53.69       54.07      4.38 o 
   4   3   1      460.90      432.18     11.24 o 
   5   3   1      663.48      659.37     13.00 o 
   6   3   1       46.60       41.70      4.90 o 
   7   3   1      304.87      335.16     11.03 o 
   8   3   1       54.38       55.49      6.04 o 
   9   3   1       67.00       78.54      8.96 o 
  10   3   1        0.82        4.69      8.65 o 
  11   3   1       81.89       74.06     10.54 o 
  12   3   1        0.00       -8.47      9.22 o 
  13   3   1        4.72        8.49     11.73 o 
  14   3   1      163.31      142.35     15.08 o 
  15   3   1       27.36       23.17     16.57 o 
  16   3   1        0.28       20.74     25.64 o 
   0   4   1     1610.69     1467.91     58.48 o 
   1   4   1      105.53      101.70      7.25 o 
   2   4   1      313.19      311.97     11.31 o 
   3   4   1      102.03       92.71      7.14 o 
   4   4   1       12.05        5.86      3.55 o 
   5   4   1       11.76        5.31      4.34 o 
   6   4   1       65.43       69.99      6.09 o 
   7   4   1       67.29       63.63      6.99 o 
   8   4   1       13.82       12.69      5.81 o 
   9   4   1      635.11      673.59     18.04 o 
  10   4   1        6.24       11.44      8.95 o 
  11   4   1      187.10      174.78     16.93 o 
  12   4   1       13.20        5.59     11.38 o 
  13   4   1       98.09      119.75     20.74 o 
  14   4   1        0.74       -5.91     15.27 o 
  15   4   1        0.88       29.96     17.23 o 
   1   5   1       87.27       80.21      8.33 o 
   2   5   1        9.46        3.33      6.83 o 
   3   5   1      381.25      375.37     14.05 o 
   4   5   1       32.31       39.30     14.83 o 
   5   5   1      158.55      170.61     13.20 o 
   6   5   1       59.26       67.54      7.78 o 
   7   5   1        0.76        0.77      5.13 o 
   8   5   1      257.59      259.37     17.09 o 
   9   5   1        3.64        0.83      8.18 o 
  10   5   1      565.48      568.61     20.56 o 
  11   5   1      497.83      545.57     26.05 o 
  12   5   1      269.48      268.54     22.61 o 
  13   5   1        1.89       14.75     16.41 o 
  14   5   1       24.21       43.63     26.51 o 
   0   6   1        2.02        2.42     11.79 o 
   1   6   1       65.86       57.76     14.51 o 
   2   6   1       11.95       13.94      8.66 o 
   3   6   1      218.64      213.40     12.12 o 
   4   6   1        0.33       -6.08      9.70 o 
   5   6   1      106.66      104.64     14.61 o 
   6   6   1       33.10       12.77     13.83 o 
   7   6   1        9.75       10.30     10.65 o 
   8   6   1        4.91      -14.09     11.07 o 
   9   6   1        6.81       10.81     12.79 o 
  10   6   1       77.20       55.29     16.00 o 
  11   6   1        1.64        8.39     17.29 o 
  12   6   1      360.91      408.83     92.48 o 
  13   6   1        0.39       30.67     17.28 o 
   1   7   1       39.57       36.88     11.64 o 
   2   7   1      270.88      273.11     14.26 o 
   3   7   1       56.76       58.17     14.38 o 
   4   7   1        8.06       10.82     10.28 o 
   5   7   1      110.67       95.50     12.14 o 
   6   7   1       96.76       88.78     13.45 o 
   7   7   1       29.35       37.45     17.86 o 
   8   7   1        5.56      -11.95     25.35 o 
   9   7   1       73.69       98.53     25.35 o 
  10   7   1      265.27      266.54     28.81 o 
  11   7   1       87.10       89.09     20.17 o 
   0   8   1       12.96        5.33     17.57 o 
   1   8   1        2.58       -5.54     10.77 o 
   2   8   1      155.41      147.95     13.44 o 
   3   8   1        5.58        0.56     11.74 o 
   4   8   1      221.77      211.56     16.24 o 
   5   8   1        6.55        3.36     12.83 o 
   6   8   1       34.65       30.54     21.32 o 
   7   8   1        4.99       10.95     19.59 o 
   8   8   1        2.43       -1.15     21.32 o 
   9   8   1       54.36       78.94     26.51 o 
   1   9   1       14.50       31.48     12.29 o 
   2   9   1        1.44        9.32     13.35 o 
   3   9   1       16.10       13.85     13.73 o 
   4   9   1       31.49      -12.10     21.32 o 
   5   9   1       39.18       69.72     24.20 o 
   0   0   2    20750.66    19458.99    535.29 o 
   1   0   2     8071.65     7949.89    146.77 o 
   2   0   2     3595.62     3594.90     67.91 o 
   3   0   2    21649.05    21538.12    398.16 o 
   4   0   2      125.79      117.45      6.75 o 
   5   0   2     7501.83     7759.87    205.42 o 
   6   0   2     3136.88     3181.48     53.21 o 
   7   0   2       19.67       13.94      5.80 o 
   8   0   2      205.48      253.06     15.06 o 
   9   0   2      310.79      294.61     17.10 o 
  10   0   2      693.25      702.05     39.76 o 
  11   0   2       42.50       14.11     15.85 o 
  12   0   2       15.22       18.05     14.77 o 
  13   0   2     1242.33     1061.55     35.33 o 
  14   0   2       38.97       40.90     19.30 o 
  15   0   2      262.30      189.71     19.91 o 
  16   0   2        0.12      -35.44     23.62 o 
  17   0   2      104.56       80.09     29.39 o 
   1   1   2     1142.80     1012.51     34.68 o 
   2   1   2       57.94       59.55      3.80 o 
   3   1   2      146.67      133.36      5.81 o 
   4   1   2      393.86      322.00      8.47 o 
   5   1   2      673.35      557.78     50.93 o 
   6   1   2      768.71      828.23     16.01 o 
   7   1   2       82.73       93.65      6.21 o 
   8   1   2      931.00      990.71     19.79 o 
   9   1   2       31.13       27.53      7.81 o 
  10   1   2      124.52      116.45     10.09 o 
  11   1   2       26.08       29.44      9.68 o 
  12   1   2        2.15      -11.84     14.55 o 
  13   1   2       58.19       64.85     11.07 o 
  14   1   2      269.42      236.96     14.41 o 
  15   1   2       83.68       94.69     15.34 o 
  16   1   2       23.77       36.94     14.58 o 
  17   1   2        0.91       -1.98     37.45 o 
   0   2   2    16931.03    17310.15    335.93 o 
   1   2   2    56293.86    56686.21   1099.05 o 
   2   2   2     1527.61     1497.87     22.58 o 
   3   2   2     1326.31     1329.29     16.88 o 
   4   2   2      738.77      816.94     11.71 o 
   5   2   2        6.44        4.62      2.32 o 
   6   2   2      315.76      336.08      8.84 o 
   7   2   2     1682.88     1646.70     22.04 o 
   8   2   2        6.80       13.23      5.65 o 
   9   2   2      129.53      152.46      8.97 o 
  10   2   2       49.66       50.57      9.34 o 
  11   2   2       67.23       57.08     13.47 o 
  12   2   2       10.12        3.07      9.96 o 
  13   2   2      179.33      165.12     15.38 o 
  14   2   2       70.90       76.01     14.07 o 
  15   2   2       10.36       13.48     13.27 o 
  16   2   2       11.74      -12.19     13.58 o 
   1   3   2     2501.70     2218.95     39.68 o 
   2   3   2     1467.24     1369.79     32.12 o 
   3   3   2      265.49      261.18      7.67 o 
   4   3   2       13.47       14.59      4.48 o 
   5   3   2        1.19        1.36      3.87 o 
   6   3   2       12.78       15.38      5.81 o 
   7   3   2     1084.70     1108.27     16.24 o 
   8   3   2      618.04      630.95     18.74 o 
   9   3   2       29.81       22.03      8.08 o 
  10   3   2      410.48      401.33     14.95 o 
  11   3   2      273.49      253.93     16.22 o 
  12   3   2       86.32       93.28     13.05 o 
  13   3   2      203.43      213.62     16.63 o 
  14   3   2       59.27       94.03     18.77 o 
  15   3   2        4.51       -9.38     13.13 o 
  16   3   2       23.66       59.65     18.86 o 
   0   4   2     2498.51     2470.15     55.20 o 
   1   4   2      185.30      170.99      8.39 o 
   2   4   2       19.57        7.49      8.28 o 
   3   4   2       13.56        3.71      6.17 o 
   4   4   2       25.86       13.19      5.57 o 
   5   4   2      922.58      958.50     19.55 o 
   6   4   2       97.93       95.79      6.77 o 
   7   4   2      172.78      178.17      8.39 o 
   8   4   2        0.33        9.08      5.25 o 
   9   4   2        4.86        5.48      7.99 o 
  10   4   2      141.02      127.82     13.60 o 
  11   4   2        0.97        0.94     11.77 o 
  12   4   2       94.04      100.38     13.20 o 
  13   4   2       74.73       75.48     13.86 o 
  14   4   2       84.03      124.47     19.51 o 
  15   4   2       53.25       48.88     18.45 o 
   1   5   2       84.02       89.66      8.36 o 
   2   5   2      612.79      630.19     16.80 o 
   3   5   2       25.68       35.46      9.57 o 
   4   5   2       11.19        2.72      6.05 o 
   5   5   2      543.65      570.35     22.18 o 
   6   5   2        7.87        4.99      5.89 o 
   7   5   2        1.50        2.03      6.75 o 
   8   5   2       17.57        9.66      9.40 o 
   9   5   2      128.38      127.45     15.18 o 
  10   5   2      471.51      489.74     19.82 o 
  11   5   2      244.51      251.76     16.59 o 
  12   5   2      450.47      524.13     22.48 o 
  13   5   2      100.61       97.64     18.28 o 
  14   5   2        0.05       -0.71     15.59 o 
   0   6   2      114.20       82.17     23.62 o 
   1   6   2        4.79       -4.42      8.29 o 
   2   6   2      267.66      249.66     12.87 o 
   3   6   2        1.94      -12.75      9.76 o 
   4   6   2      371.55      378.43     17.80 o 
   5   6   2       10.71       21.85     10.74 o 
   6   6   2        1.82       -4.09     12.62 o 
   7   6   2       46.33       55.69     14.41 o 
   8   6   2       19.08       32.04     13.43 o 
   9   6   2      169.73      154.25     17.39 o 
  10   6   2       34.64       39.70     12.01 o 
  11   6   2        2.55       16.33     15.27 o 
  12   6   2        0.00       21.77     16.24 o 
  13   6   2       60.79       57.42     18.73 o 
   1   7   2       33.23       26.37      9.69 o 
   2   7   2       65.30       62.46     13.50 o 
   3   7   2       36.25       27.68     11.33 o 
   4   7   2       22.00        6.40     10.04 o 
   5   7   2        1.48       10.33     10.16 o 
   6   7   2        2.74      -12.57     12.99 o 
   7   7   2       84.70      100.44     16.16 o 
   8   7   2        2.24      -17.68     12.87 o 
   9   7   2      169.97      156.45     17.96 o 
  10   7   2      235.88      242.70     22.59 o 
  11   7   2      118.40       96.45     18.33 o 
   0   8   2        0.00       -9.63     14.77 o 
   1   8   2        0.11       -8.92     10.29 o 
   2   8   2       12.55       -6.87     11.47 o 
   3   8   2        6.55        5.51     11.60 o 
   4   8   2        9.96        5.22     11.82 o 
   5   8   2       60.86       68.80     17.58 o 
   6   8   2        4.76       14.41     20.17 o 
   7   8   2        0.16        3.92     19.30 o 
   8   8   2       33.04       33.97     26.51 o 
   9   8   2        5.91       13.83     23.62 o 
   1   9   2       10.01        7.22     13.79 o 
   2   9   2       22.83       21.14     13.41 o 
   3   9   2        3.83       14.35     18.68 o 
   4   9   2        0.02        6.51     19.01 o 
   1   1   3      498.26      415.35     10.32 o 
   2   1   3        3.49       -0.15      3.19 o 
   3   1   3       60.18       57.92      4.59 o 
   4   1   3      154.40       86.43     11.52 o 
   5   1   3      704.82      643.47     17.30 o 
   6   1   3      774.23      732.22     13.87 o 
   7   1   3     1516.68     1575.93     23.56 o 
   8   1   3        8.58       12.21      5.40 o 
   9   1   3       83.73       78.69     10.28 o 
  10   1   3       40.64       37.87      8.91 o 
  11   1   3      119.26      122.58     10.91 o 
  12   1   3      141.63      129.13     11.81 o 
  13   1   3      190.03      174.86     12.99 o 
  14   1   3      277.76      287.48     17.97 o 
  15   1   3        3.60        8.03     12.86 o 
  16   1   3        0.25      -19.52     27.86 o 
  17   1   3       15.01       26.79     19.96 o 
   1   2   3    12139.95    12068.74    185.59 o 
   2   2   3     3788.67     3842.41     53.71 o 
   3   2   3     2366.97     2270.04     26.53 o 
   4   2   3      280.14      289.76      8.98 o 
   5   2   3      399.09      401.91      9.27 o 
   6   2   3       41.33       46.42      5.17 o 
   7   2   3      329.48      351.70      9.47 o 
   8   2   3      620.11      637.90     12.20 o 
   9   2   3       27.26       18.86      7.05 o 
  10   2   3      483.42      496.19     16.09 o 
  11   2   3      202.26      227.81     12.99 o 
  12   2   3        8.59        7.79     12.04 o 
  13   2   3       37.52       24.50     12.33 o 
  14   2   3        0.36        4.51     12.70 o 
  15   2   3        6.37        6.43     13.81 o 
  16   2   3        1.83       -9.55     14.05 o 
   1   3   3     1713.01     1569.89     36.20 o 
   2   3   3      633.29      670.01     27.33 o 
   3   3   3       30.14       28.13      3.87 o 
   4   3   3       12.66       10.39      3.57 o 
   5   3   3       38.01       38.18      4.30 o 
   6   3   3      856.97      872.89     15.06 o 
   7   3   3        5.06        7.10      3.82 o 
   8   3   3      287.31      306.74     12.17 o 
   9   3   3        1.82       -3.94      7.15 o 
  10   3   3      186.57      177.70     14.52 o 
  11   3   3      239.05      209.36     15.57 o 
  12   3   3     1023.07      954.65     27.41 o 
  13   3   3        2.45       -2.43     12.43 o 
  14   3   3       17.42       13.76     13.07 o 
  15   3   3       16.98       28.69     15.51 o 
  16   3   3        2.39        0.12     16.65 o 
   0   4   3     2888.97     2650.45     72.89 o 
   1   4   3     3011.00     3055.33     54.29 o 
   2   4   3     1972.23     1971.22     46.86 o 
   3   4   3      944.63     1018.73     42.06 o 
   4   4   3     1222.08     1242.55     19.27 o 
   5   4   3       81.84       74.06      8.38 o 
   6   4   3      714.49      703.97     14.73 o 
   7   4   3      212.50      208.29      9.22 o 
   8   4   3       63.06       64.54     22.55 o 
   9   4   3        7.33       -5.20     12.61 o 
  10   4   3       22.91        3.76     11.19 o 
  11   4   3      148.79      142.88     14.16 o 
  12   4   3       17.59       21.05     12.40 o 
  13   4   3      548.47      612.31     46.49 o 
  14   4   3        0.36        3.73     14.06 o 
  15   4   3        8.40       28.69     17.96 o 
   1   5   3      157.44      150.47     11.02 o 
   2   5   3      134.78      134.93     11.09 o 
   3   5   3      666.86      700.37     23.95 o 
   4   5   3       97.91      119.49     13.25 o 
   5   5   3       60.85       62.34      8.94 o 
   6   5   3      423.49      434.92     16.06 o 
   7   5   3        1.15       -0.16      6.29 o 
   8   5   3       28.46       27.43     20.74 o 
   9   5   3      241.60      234.33     18.28 o 
  10   5   3      124.87      130.08     16.65 o 
  11   5   3      813.95      844.19     26.76 o 
  12   5   3        5.90        9.30     12.25 o 
  13   5   3       89.19       79.21     17.58 o 
  14   5   3       26.66       43.33     18.28 o 
   0   6   3       13.59       15.09     12.30 o 
   1   6   3      169.63      174.32     13.46 o 
   2   6   3      138.46      128.63     12.55 o 
   3   6   3      193.59      201.64     13.98 o 
   4   6   3       91.15       91.70     11.28 o 
   5   6   3       81.53       79.22      9.72 o 
   6   6   3        3.12        2.69      8.10 o 
   7   6   3        5.76       18.95     11.49 o 
   8   6   3      251.84      267.77     19.91 o 
   9   6   3      235.57      240.51     23.05 o 
  10   6   3      235.45      207.65     19.14 o 
  11   6   3       10.68       12.28     16.53 o 
  12   6   3        0.01       -4.54     15.47 o 
  13   6   3       10.20        5.11     15.83 o 
   1   7   3       14.68        2.86     10.93 o 
   2   7   3        3.52        3.26     10.54 o 
   3   7   3        3.68       -3.64     10.02 o 
   4   7   3        8.12       16.11     10.48 o 
   5   7   3       10.19       19.91     14.77 o 
   6   7   3       27.93       30.49     12.25 o 
   7   7   3       21.86       18.61     13.83 o 
   8   7   3      170.57      200.91     19.44 o 
   9   7   3       18.42       28.95     27.37 o 
  10   7   3       17.23       32.01     18.15 o 
  11   7   3       13.31       -2.84     15.87 o 
   0   8   3       83.25      152.69     29.39 o 
   1   8   3        2.98        5.05     11.86 o 
   2   8   3        1.52       13.05     12.27 o 
   3   8   3       39.06       29.56     12.33 o 
   4   8   3        0.27        8.80     16.73 o 
   5   8   3        1.34       -8.98     12.76 o 
   6   8   3        4.99       -4.87     12.90 o 
   7   8   3        0.64        9.41     25.06 o 
   8   8   3        1.52       38.16     29.96 o 
   1   9   3        3.11       -5.54     17.69 o 
   2   9   3       21.28       15.27     14.13 o 
   3   9   3        0.26       37.53     18.21 o 
   4   9   3       18.72       35.05     19.61 o 
   0   0   4    26315.96    25155.92    686.26 o 
   1   0   4     3923.38     4186.12     66.44 o 
   2   0   4      378.15      330.16     10.78 o 
   3   0   4        0.12        1.11      5.15 o 
   4   0   4     1695.40     1782.62     37.07 o 
   5   0   4     1915.04     1996.33     43.39 o 
   6   0   4      236.73      239.61      9.85 o 
   7   0   4      250.59      283.86     11.74 o 
   8   0   4      298.93      337.90     17.96 o 
   9   0   4      101.63      123.03     10.21 o 
  10   0   4      133.88      164.73     15.08 o 
  11   0   4        0.16       17.13     13.32 o 
  12   0   4      193.56      213.92     18.27 o 
  13   0   4      178.06      163.77     17.58 o 
  14   0   4       63.15      107.75     26.51 o 
  15   0   4        3.38       12.68     25.93 o 
  16   0   4       53.94       21.32     28.23 o 
  17   0   4       95.35      125.61     32.84 o 
   1   1   4       46.38       43.33      4.31 o 
   2   1   4        0.82        0.45      3.68 o 
   3   1   4      187.91      174.30      7.73 o 
   4   1   4       52.42       59.55      4.69 o 
   5   1   4      809.52      752.62     12.69 o 
   6   1   4       21.77       24.65      6.67 o 
   7   1   4      239.71      253.12      8.55 o 
   8   1   4       14.46       11.81      5.08 o 
   9   1   4       40.96       33.18      8.49 o 
  10   1   4      232.61      234.71     10.42 o 
  11   1   4      209.27      213.88     12.50 o 
  12   1   4       79.39       76.96     13.48 o 
  13   1   4       64.15       72.91     13.04 o 
  14   1   4       31.29       26.62     13.13 o 
  15   1   4       25.91       19.33     13.54 o 
  16   1   4        2.36       -8.26     17.91 o 
  17   1   4       23.21       35.04     20.36 o 
   0   2   4     6814.04     6795.24    134.85 o 
   1   2   4      287.25      274.85     20.17 o 
   2   2   4      980.01      810.44     14.41 o 
   3   2   4        1.62        0.65      4.50 o 
   4   2   4      862.38      905.61     15.01 o 
   5   2   4     1179.22     1225.33     23.82 o 
   6   2   4        3.00        0.41      4.79 o 
   7   2   4      911.84      955.33     22.14 o 
   8   2   4        0.31       -8.71      5.80 o 
   9   2   4      258.10      248.14     10.17 o 
  10   2   4      789.69      793.06     23.94 o 
  11   2   4      820.76      788.27     27.29 o 
  12   2   4       98.51      118.96     14.11 o 
  13   2   4       50.56       19.29     16.36 o 
  14   2   4      368.54      365.49     20.13 o 
  15   2   4       56.81       81.98     15.18 o 
  16   2   4       26.52       72.92     15.56 o 
   1   3   4      434.11      357.89     12.81 o 
   2   3   4        4.04       -0.15      6.54 o 
   3   3   4     1372.19     1360.40     23.46 o 
   4   3   4        5.67        1.31      3.80 o 
   5   3   4      151.78      154.60      5.41 o 
   6   3   4      215.95      222.42      6.50 o 
   7   3   4     1404.06     1446.67     20.31 o 
   8   3   4      272.08      291.77     11.90 o 
   9   3   4      125.74       54.46     50.42 o 
  10   3   4        0.06       -7.09     12.32 o 
  11   3   4     2789.91     2866.65     56.86 o 
  12   3   4       56.32       83.34     13.40 o 
  13   3   4       34.37       20.23     12.67 o 
  14   3   4        1.45      -12.64     18.07 o 
  15   3   4      176.87      172.87     17.36 o 
  16   3   4        0.01        8.36     23.43 o 
   0   4   4     5788.22     5766.65    169.40 o 
   1   4   4     5085.36     4842.65    111.50 o 
   3   4   4     1836.52     1810.53     30.57 o 
   4   4   4      488.49      514.67     10.93 o 
   5   4   4      491.52      510.08     13.64 o 
   6   4   4        3.23       -0.38      7.36 o 
   7   4   4       96.85       98.12      8.48 o 
   8   4   4       47.49       38.20     14.05 o 
   9   4   4      143.56      142.20     16.69 o 
  10   4   4       19.78       17.15     14.05 o 
  11   4   4       31.08       46.39     12.18 o 
  12   4   4       62.23       54.63     12.89 o 
  13   4   4       24.02       24.32     12.94 o 
  14   4   4        1.48       11.02     13.29 o 
  15   4   4       18.75        2.92     14.12 o 
   1   5   4     1421.31     1440.47     40.13 o 
   2   5   4       71.23       75.94     11.18 o 
   3   5   4      201.74      199.39     11.59 o 
   4   5   4        5.34        5.16      6.35 o 
   5   5   4       48.48       49.97      5.49 o 
   6   5   4      131.20      128.61      8.86 o 
   7   5   4        3.95       10.64      7.50 o 
   8   5   4     1047.36     1015.88     69.14 o 
   9   5   4        5.53       20.85     13.28 o 
  10   5   4      321.45      296.97     21.49 o 
  11   5   4       42.46       50.36     12.61 o 
  12   5   4      145.41      147.07     20.13 o 
  13   5   4        3.07       12.16     12.71 o 
  14   5   4        0.34      -14.09     12.68 o 
   0   6   4       57.13       40.91     21.90 o 
   1   6   4      101.22       82.47     16.24 o 
   2   6   4      204.23      202.78     13.98 o 
   3   6   4      139.72      125.38     21.24 o 
   4   6   4        6.83       -1.64      8.22 o 
   5   6   4       82.22       69.72      9.44 o 
   6   6   4       79.13       75.87     18.83 o 
   7   6   4        0.06       -4.23      5.87 o 
   8   6   4        8.38       -2.78      7.56 o 
   9   6   4       43.04       72.15     16.32 o 
  10   6   4       30.14       27.13     29.67 o 
  11   6   4       24.30       18.34     15.59 o 
  12   6   4       20.66       33.65     13.34 o 
  13   6   4       38.84       30.92     31.12 o 
   1   7   4       96.32      127.71     44.94 o 
   2   7   4        3.18      -13.67     10.19 o 
   3   7   4       33.51       49.32     11.21 o 
   4   7   4        2.43        7.28     11.18 o 
   5   7   4        3.14       -8.32     10.80 o 
   6   7   4       18.63       31.46     12.31 o 
   7   7   4        0.53       11.49     12.67 o 
   8   7   4        0.23       38.42     15.91 o 
   9   7   4        0.92      -13.98     14.02 o 
  10   7   4        1.77        9.19     15.42 o 
  11   7   4        1.83        4.20     20.17 o 
   0   8   4       11.60        8.64     23.62 o 
   1   8   4        1.15        3.59     16.28 o 
   2   8   4        4.81       -8.50     20.17 o 
   3   8   4        7.50        1.87     17.46 o 
   4   8   4        0.26        4.59     13.02 o 
   5   8   4        2.96        3.13     12.76 o 
   6   8   4        6.82       10.65     13.58 o 
   7   8   4       17.21       28.93     15.32 o 
   8   8   4        0.08      -20.00     29.10 o 
   1   9   4        0.09      -27.19     18.13 o 
   2   9   4        8.20       30.41     22.76 o 
   3   9   4        0.04       10.82     15.24 o 
   1   1   5      384.15      394.50      8.84 o 
   2   1   5       10.50        5.98      3.54 o 
   3   1   5      718.51      692.85     13.58 o 
   4   1   5      479.64      467.20     10.27 o 
   5   1   5       29.32       28.33      5.09 o 
   6   1   5      388.01      392.79      9.27 o 
   7   1   5       17.43       17.93      5.41 o 
   8   1   5      231.85      275.92      8.80 o 
   9   1   5       19.10       18.87      5.99 o 
  10   1   5       26.91       27.49      5.66 o 
  11   1   5     2003.54     1982.26     36.13 o 
  12   1   5        0.42       17.69     12.37 o 
  13   1   5        0.01        9.86     11.93 o 
  14   1   5        0.54        7.98     12.62 o 
  15   1   5       59.12       56.00     19.76 o 
  16   1   5       43.20       64.35     20.55 o 
   0   2   5     2332.14     2347.36     50.67 o 
   1   2   5       18.47       17.55      4.95 o 
   2   2   5     1965.94     1898.65     28.76 o 
   3   2   5     3637.61     3692.99     46.90 o 
   4   2   5     1111.89     1253.85     19.27 o 
   5   2   5        2.89        4.33      4.84 o 
   6   2   5        0.82       -0.05      5.11 o 
   7   2   5      207.26      214.73      8.94 o 
   8   2   5        8.30        8.67      5.02 o 
   9   2   5        5.11        6.13      7.19 o 
  10   2   5       24.88       24.11     11.53 o 
  11   2   5        4.03        5.76     11.82 o 
  12   2   5      102.56       89.09     13.46 o 
  13   2   5        3.34        4.82     12.43 o 
  14   2   5      184.20      219.97     17.35 o 
  15   2   5       14.24       25.17     13.63 o 
  16   2   5        5.78        1.16     18.73 o 
   1   3   5     1000.50      933.42     13.79 o 
   2   3   5        4.50        1.96      3.53 o 
   3   3   5      121.05      129.02      5.29 o 
   4   3   5     1593.13     1646.61     24.23 o 
   5   3   5      161.75      182.05      9.32 o 
   6   3   5        7.30        6.13      6.64 o 
   7   3   5      720.07      719.94     17.45 o 
   9   3   5        2.89       -3.68     18.44 o 
  10   3   5     1568.72     1500.55     44.77 o 
  11   3   5       65.57       73.67     13.09 o 
  12   3   5      329.54      320.09     20.30 o 
  13   3   5        7.10      -13.62     12.54 o 
  14   3   5       15.83       13.20     13.38 o 
  15   3   5       62.14       75.96     15.38 o 
   0   4   5    11526.30    11538.78    229.37 o 
   1   4   5     1681.01     1682.21     41.28 o 
   2   4   5     1746.23     1933.56     38.34 o 
   3   4   5      153.96      159.69     11.28 o 
   4   4   5        2.35        5.02      5.15 o 
   5   4   5      244.84      243.07      8.55 o 
   6   4   5        9.49        7.44      6.05 o 
   7   4   5      123.43      139.03     13.54 o 
   8   4   5      657.39      699.49     23.35 o 
   9   4   5      671.20      689.97     28.89 o 
  10   4   5      454.44      423.22     24.44 o 
  11   4   5        0.65        3.29     11.14 o 
  12   4   5       17.75        8.78     14.29 o 
  13   4   5        1.03       18.85     13.19 o 
  14   4   5       75.91       68.82     14.54 o 
  15   4   5        1.46        3.40     14.37 o 
   1   5   5        2.59       -8.95      6.52 o 
   2   5   5      520.35      489.01     35.15 o 
   3   5   5      111.99      126.37     14.83 o 
   4   5   5      104.53      106.54      8.70 o 
   5   5   5      141.76      134.94      7.68 o 
   6   5   5        0.38       -1.95      9.07 o 
   7   5   5      137.74      157.13     10.02 o 
   8   5   5       53.17       65.33     12.73 o 
   9   5   5      147.62      152.51     18.05 o 
  10   5   5       21.68       30.84     37.45 o 
  11   5   5       55.16       50.98     16.47 o 
  12   5   5       47.49       55.13     13.63 o 
  13   5   5      198.84      195.92     17.85 o 
  14   5   5       10.91       -6.51     13.48 o 
   0   6   5      101.51      156.15     27.08 o 
   1   6   5     1308.17     1277.23     40.31 o 
   2   6   5       52.73       52.93     12.07 o 
   3   6   5       61.67       57.13     12.27 o 
   4   6   5       36.60       25.08      9.89 o 
   5   6   5       24.27        6.63     11.30 o 
   6   6   5        2.65       -7.71     11.09 o 
   7   6   5      307.72      311.66     22.02 o 
   8   6   5        0.42       -0.67      7.36 o 
   9   6   5       85.23       86.24     16.24 o 
  10   6   5        0.80       11.35     15.75 o 
  11   6   5       23.09       21.02     23.91 o 
  12   6   5      152.14      164.74     16.61 o 
   1   7   5       31.64       20.84     16.09 o 
   2   7   5       47.27       63.79     12.94 o 
   3   7   5        9.36       -1.50     12.55 o 
   4   7   5       27.45        3.87     11.47 o 
   5   7   5        5.06        2.10     11.35 o 
   6   7   5        4.61       10.51     12.27 o 
   7   7   5       20.26       27.50     12.83 o 
   8   7   5        2.64       -1.52     12.82 o 
   9   7   5        0.69       -1.26     15.59 o 
  10   7   5        0.78       20.42     35.72 o 
   0   8   5       19.95      -10.95     23.05 o 
   1   8   5       54.77        6.14     21.32 o 
   2   8   5        6.44       -1.70     12.94 o 
   3   8   5       16.14       49.59     13.91 o 
   4   8   5        1.24        7.34     12.70 o 
   5   8   5       20.93       11.14     13.16 o 
   6   8   5        0.34       20.13     13.62 o 
   7   8   5        0.15       -8.44     13.43 o 
   8   8   5        0.51      -17.24     14.87 o 
   1   9   5       82.48      145.03     17.20 o 
   2   9   5       19.69        7.50     14.38 o 
   0   0   6        0.01       -4.61     10.37 o 
   1   0   6     1845.85     1872.66     41.13 o 
   2   0   6     1392.58     1544.73     28.54 o 
   3   0   6      735.57      888.73     18.94 o 
   4   0   6     1986.44     2058.65     36.24 o 
   5   0   6       80.99       77.95      9.47 o 
   6   0   6      519.04      548.55     26.51 o 
   7   0   6     1265.84     1338.33     34.72 o 
   8   0   6        0.07        8.48      5.32 o 
   9   0   6     3122.84     3202.89     57.02 o 
  10   0   6     1061.67     1018.08     25.36 o 
  11   0   6     1735.42     1729.74     40.60 o 
  12   0   6       14.18       14.62     14.18 o 
  13   0   6       51.92       85.28     28.81 o 
  14   0   6       62.37       36.88     28.81 o 
  15   0   6        2.47       40.33     29.39 o 
  16   0   6        2.23      -18.44     27.08 o 
   1   1   6      217.01      224.21      8.29 o 
   2   1   6      131.10      131.68      5.13 o 
   3   1   6      128.81      131.04      5.24 o 
   4   1   6     1077.49     1138.42     19.72 o 
   5   1   6        7.02        3.08      5.68 o 
   6   1   6      107.48      105.47      7.14 o 
   7   1   6       49.93       59.21      6.03 o 
   8   1   6        3.16        3.27      4.67 o 
   9   1   6        5.58        9.21      5.41 o 
  10   1   6     2111.00     2064.93     32.41 o 
  11   1   6        2.14       14.61     10.12 o 
  12   1   6      741.69      718.90     24.63 o 
  13   1   6       13.90       18.94     12.29 o 
  14   1   6       13.87        4.34     18.10 o 
  15   1   6        8.91       26.66     19.10 o 
  16   1   6       30.45       34.98     20.98 o 
   0   2   6     2120.47     2224.23     48.81 o 
   1   2   6       55.98       45.63      6.27 o 
   2   2   6      417.35      436.21      8.76 o 
   3   2   6     2811.45     3132.81     44.97 o 
   4   2   6      762.06      705.03     13.65 o 
   5   2   6     2573.82     2716.37     36.80 o 
   6   2   6       23.73       26.28      5.96 o 
   7   2   6      637.18      606.85     14.24 o 
   8   2   6      271.02      273.29     13.51 o 
   9   2   6      196.44      204.33     12.97 o 
  10   2   6       33.92       28.06     11.93 o 
  11   2   6       35.75       50.64     12.70 o 
  12   2   6        1.57       -2.32     11.25 o 
  13   2   6      219.11      222.43     20.24 o 
  14   2   6       12.88       -4.85     13.19 o 
  15   2   6        0.80       -7.28     34.28 o 
  16   2   6       25.48       58.20     21.19 o 
   1   3   6       13.97       10.84      3.37 o 
   2   3   6      635.14      679.94     12.24 o 
   3   3   6        1.32        4.88      2.92 o 
   4   3   6        0.32       -2.22      4.68 o 
   5   3   6      146.20      149.44      7.73 o 
   6   3   6      146.30      155.05      8.43 o 
   7   3   6       69.73       78.95     14.26 o 
   8   3   6      169.93      163.98     14.38 o 
   9   3   6      712.13      704.14     32.27 o 
  10   3   6      393.73      379.07     24.45 o 
  11   3   6      442.99      441.92     20.14 o 
  12   3   6       33.00       45.18     12.80 o 
  13   3   6       41.30       60.89     13.81 o 
  14   3   6       95.79       76.41     15.00 o 
  15   3   6       84.39      131.55     16.53 o 
   1   4   6      719.79      718.25     16.60 o 
   2   4   6     1029.07     1030.30     20.64 o 
   3   4   6      221.28      220.74     10.19 o 
   4   4   6        4.54        1.29      4.58 o 
   5   4   6        8.82       11.66      9.02 o 
   6   4   6      188.57      176.97      9.79 o 
   7   4   6      230.03      227.56     18.75 o 
   8   4   6        0.12       -3.61     22.17 o 
   9   4   6      572.58      546.00     28.44 o 
  10   4   6       30.99       11.73     14.65 o 
  11   4   6      169.73      149.72     18.54 o 
  12   4   6       68.60       78.20     14.20 o 
  13   4   6        0.01       -7.76     14.19 o 
  14   4   6      221.16      224.64     18.44 o 
   1   5   6      119.35      102.38     10.44 o 
   2   5   6      120.96      109.92     10.62 o 
   3   5   6        2.28        3.77     10.48 o 
   4   5   6       41.73       57.53     11.95 o 
   5   5   6        3.10       -0.60      5.83 o 
   6   5   6      250.16      234.57     15.15 o 
   7   5   6      120.71      126.17     11.14 o 
   8   5   6      141.68      151.80     14.96 o 
   9   5   6       34.92       17.19     14.46 o 
  10   5   6        4.35      -19.22     14.65 o 
  11   5   6        2.88       15.28     22.18 o 
  12   5   6       35.02       34.64     14.28 o 
  13   5   6        1.01       13.03     13.25 o 
   0   6   6     3387.46     3253.43     75.26 o 
   1   6   6      146.15      159.95     14.30 o 
   2   6   6      179.70      192.51     15.06 o 
   3   6   6       26.85       11.62     11.38 o 
   4   6   6       78.93       96.45     12.94 o 
   5   6   6      143.01      175.47     15.08 o 
   6   6   6       27.97       20.69     12.08 o 
   7   6   6       19.52        1.62     15.46 o 
   8   6   6       37.79       32.60     13.61 o 
   9   6   6        4.23        2.47     15.24 o 
  10   6   6        0.27        6.30     15.68 o 
  11   6   6        2.31        1.46     16.06 o 
  12   6   6        0.24      -16.87     15.85 o 
   1   7   6       11.86       21.59     11.85 o 
   2   7   6      227.22      215.83     16.38 o 
   3   7   6       53.82       57.03     12.84 o 
   4   7   6        0.54       -0.45     15.86 o 
   5   7   6       38.07       57.35     18.14 o 
   6   7   6        1.82        9.26     12.67 o 
   7   7   6      162.82      139.15     17.18 o 
   8   7   6      198.21      191.44     18.00 o 
   9   7   6       43.09       67.01     17.39 o 
  10   7   6        2.29       17.00     17.10 o 
   0   8   6       95.43      102.60     18.27 o 
   1   8   6       30.68       31.43     13.64 o 
   2   8   6       15.52       22.35     13.31 o 
   3   8   6        0.05        5.22     12.76 o 
   4   8   6        0.07       -3.22     13.02 o 
   5   8   6       33.71       39.52     14.25 o 
   6   8   6       71.97       95.39     15.61 o 
   7   8   6        3.03       -3.72     13.80 o 
   1   1   7      486.81      497.29     10.90 o 
   2   1   7     1926.53     1908.28     24.10 o 
   3   1   7      683.71      734.90     12.04 o 
   4   1   7      853.38      889.84     16.49 o 
   5   1   7      403.87      398.43     12.72 o 
   6   1   7       36.47       44.59      6.03 o 
   7   1   7        7.18        6.84      6.14 o 
   8   1   7       14.51       18.78      6.02 o 
   9   1   7      492.73      505.12     15.78 o 
  10   1   7     2805.14     2841.34     41.53 o 
  11   1   7      622.02      647.00     23.85 o 
  12   1   7     1223.00     1274.04     49.04 o 
  13   1   7       25.02       32.56     18.54 o 
  14   1   7      269.83      253.55     24.65 o 
  15   1   7       11.40       -3.31     19.10 o 
  16   1   7       27.84       40.46     20.96 o 
   0   2   7      883.57      872.55     18.68 o 
   1   2   7      775.02      780.01     13.94 o 
   2   2   7      949.10     1056.30     15.45 o 
   3   2   7      138.41      138.22      6.85 o 
   4   2   7      754.85      801.81     16.51 o 
   5   2   7        1.25        3.86      5.98 o 
   6   2   7       35.05       35.19      7.49 o 
   7   2   7      142.48      161.96      9.22 o 
   8   2   7       43.33       33.83      7.85 o 
   9   2   7      195.91      176.60     14.11 o 
  10   2   7       24.26       37.34     12.33 o 
  11   2   7        3.90       14.43     11.60 o 
  12   2   7       52.27       35.97     16.65 o 
  13   2   7       59.53       63.66     13.90 o 
  14   2   7        1.24       12.48     23.34 o 
  15   2   7        0.00       -6.34     18.74 o 
   1   3   7      195.04      179.29      6.15 o 
   2   3   7       21.82       22.58      4.07 o 
   3   3   7      295.84      288.92      8.79 o 
   4   3   7       23.08       21.90      7.61 o 
   5   3   7      179.40      173.96      8.56 o 
   6   3   7       30.67       21.57      6.76 o 
   7   3   7       48.14       54.04      8.90 o 
   8   3   7       44.46       60.35     13.16 o 
   9   3   7      108.77       96.17     18.13 o 
  10   3   7      286.57      264.27     30.25 o 
  11   3   7       37.58       46.25     16.82 o 
  12   3   7       32.67       41.31     13.04 o 
  13   3   7       59.81       64.09     14.49 o 
  14   3   7        4.80        8.63     13.39 o 
  15   3   7       35.76       82.99     15.69 o 
   0   4   7       62.81       66.09      6.17 o 
   1   4   7        0.00        0.73      4.75 o 
   2   4   7      186.35      173.67      6.47 o 
   3   4   7       68.84       68.97      8.86 o 
   4   4   7       90.96       91.72     11.95 o 
   5   4   7        0.01       16.84     10.61 o 
   6   4   7      204.94      198.38     14.85 o 
   7   4   7       27.60       18.30      7.04 o 
   8   4   7        5.18        5.00     11.97 o 
   9   4   7        0.38       -6.78     18.98 o 
  10   4   7        5.15        0.42     15.47 o 
  11   4   7       24.37       19.94     15.68 o 
  12   4   7        2.48       15.08     12.81 o 
  13   4   7       72.34       68.92     14.59 o 
  14   4   7        2.49       -1.52     13.56 o 
   1   5   7      289.78      269.24     15.89 o 
   2   5   7        9.68       10.69      8.19 o 
   3   5   7        0.00      -15.98     10.66 o 
   4   5   7       10.40       13.12     14.23 o 
   5   5   7       25.31       20.11      6.76 o 
   6   5   7       58.65       65.63      8.15 o 
   7   5   7       67.49       70.08      8.96 o 
   8   5   7      619.07      585.26     22.82 o 
   9   5   7       17.38        9.25     12.75 o 
  10   5   7       27.39       24.83     16.06 o 
  11   5   7        0.15        2.20     31.98 o 
  12   5   7        9.91       31.02     16.82 o 
  13   5   7        0.03       -6.28     13.22 o 
   0   6   7      331.49      347.06     22.76 o 
   1   6   7     1030.04     1003.54     24.84 o 
   2   6   7       67.67       67.41     16.84 o 
   3   6   7       45.39       62.28     12.78 o 
   4   6   7        7.14       -0.71     11.38 o 
   5   6   7       77.99       78.38     13.49 o 
   6   6   7        7.56        5.15     11.91 o 
   7   6   7       53.50       52.52     14.27 o 
   8   6   7       61.04       59.51     14.43 o 
   9   6   7       68.26       43.71     14.24 o 
  10   6   7       47.59       56.98     17.72 o 
  11   6   7        0.70       12.37     24.49 o 
  12   6   7        2.38        3.67     17.51 o 
   1   7   7      126.84      122.27     14.24 o 
   2   7   7      468.04      534.08     22.33 o 
   3   7   7        2.45       -8.86     15.53 o 
   4   7   7       25.72       13.93     19.53 o 
   5   7   7       63.06       71.90     14.25 o 
   6   7   7       52.21       46.16     14.09 o 
   7   7   7        4.33       -1.51     17.88 o 
   8   7   7       20.19        8.69     18.75 o 
   9   7   7        2.24        0.66     22.43 o 
  10   7   7       11.28       19.38     17.72 o 
   0   8   7     1634.80     1919.91     83.55 o 
   1   8   7       11.07       13.70     13.31 o 
   2   8   7      266.89      277.66     19.25 o 
   3   8   7        0.81       22.82     14.99 o 
   4   8   7       17.83       13.87     13.06 o 
   5   8   7        0.44       14.94     21.99 o 
   6   8   7       64.96       67.33     15.12 o 
   7   8   7        3.26        8.42     14.19 o 
   0   0   8     2443.58     2550.28     78.94 o 
   1   0   8      254.79      297.11     15.18 o 
   2   0   8     5222.51     5545.54     89.27 o 
   3   0   8       29.09       26.86      6.98 o 
   4   0   8    15888.29    16645.22    257.57 o 
   5   0   8       18.47       29.52      6.94 o 
   6   0   8        6.37        2.21      8.17 o 
   7   0   8      204.89      232.21     20.74 o 
   8   0   8      282.89      271.39     22.47 o 
   9   0   8      411.20      391.76     22.43 o 
  10   0   8       41.75       33.36     15.10 o 
  11   0   8        0.05      -18.68     12.45 o 
  12   0   8      348.68      358.40     23.54 o 
  13   0   8       36.95       38.61     28.23 o 
  14   0   8      139.42      128.49     32.84 o 
  15   0   8       25.36       11.52     28.81 o 
  16   0   8        1.31       10.37     29.39 o 
   1   1   8       17.73       19.62      5.70 o 
   2   1   8       32.28       48.39      4.92 o 
   3   1   8       20.18       27.19      4.60 o 
   4   1   8      767.82      809.22     13.42 o 
   5   1   8      115.77      126.78      7.56 o 
   6   1   8       39.44       44.48      8.20 o 
   7   1   8      216.24      238.33     11.42 o 
   8   1   8      328.11      321.67     15.79 o 
   9   1   8        3.39       -2.87      8.75 o 
  10   1   8     2470.01     2494.90     37.85 o 
  11   1   8        5.26       18.91      9.47 o 
  12   1   8      492.87      521.53     22.95 o 
  13   1   8       73.86       65.54     19.91 o 
  14   1   8       41.61       78.31     22.76 o 
  15   1   8        0.18       35.61     20.77 o 
   0   2   8      815.71      845.40     19.20 o 
   1   2   8        7.47       -0.78      4.75 o 
   2   2   8      208.55      230.11      8.75 o 
   3   2   8       12.48        5.26      4.20 o 
   4   2   8      217.37      220.75      8.91 o 
   5   2   8      198.52      222.02     10.08 o 
   6   2   8      940.40      891.93     19.22 o 
   7   2   8       22.95       22.39      7.15 o 
   8   2   8      291.31      307.03     12.34 o 
   9   2   8       35.55       21.11     11.57 o 
  10   2   8     3314.49     3444.83     87.80 o 
  11   2   8       14.71       20.04      9.51 o 
  12   2   8       67.06       48.42     12.89 o 
  13   2   8       12.10       14.22     18.92 o 
  14   2   8       10.08        7.33     20.17 o 
  15   2   8        1.72       19.69     20.57 o 
   1   3   8       11.80        6.50      3.95 o 
   2   3   8        0.09       -0.66      1.65 o 
   3   3   8       39.61       32.13      4.77 o 
   4   3   8        3.53       -0.01      4.53 o 
   5   3   8       16.05       18.59      5.91 o 
   6   3   8       12.61       -1.18      8.10 o 
   7   3   8       10.21        2.93      8.73 o 
   8   3   8        5.86        9.69      9.30 o 
   9   3   8        6.31        0.86      9.20 o 
  10   3   8      227.74      193.54     20.78 o 
  11   3   8       59.44       69.26     17.52 o 
  12   3   8        4.03       11.12     12.62 o 
  13   3   8        1.19        0.50     12.02 o 
  14   3   8       38.01       31.69     13.84 o 
  15   3   8        4.31        0.89     36.88 o 
   0   4   8      343.34      375.05     13.32 o 
   1   4   8      167.97      176.33      6.98 o 
   2   4   8      133.31      149.16      6.43 o 
   3   4   8      117.71      115.98      9.50 o 
   4   4   8      557.30      576.35     20.48 o 
   5   4   8       88.34       84.89     19.47 o 
   6   4   8        0.07        0.05     11.84 o 
   7   4   8       33.58       17.90     12.42 o 
   8   4   8       54.51       45.37     12.63 o 
   9   4   8       70.87       73.46     14.07 o 
  10   4   8       90.72       77.23     18.54 o 
  11   4   8        1.95       -4.61     21.90 o 
  12   4   8      122.31      124.72     24.49 o 
  13   4   8        4.07        9.95     13.39 o 
  14   4   8       20.97       37.01     14.30 o 
   1   5   8       87.12       86.65      9.90 o 
   2   5   8        0.88        4.28     10.84 o 
   3   5   8       13.17      -16.74     11.16 o 
   4   5   8       33.62       28.78     12.81 o 
   5   5   8        8.64        5.15      6.64 o 
   6   5   8        0.73        7.73      7.37 o 
   7   5   8       35.57       24.61     12.67 o 
   8   5   8       43.33       56.95     13.41 o 
   9   5   8       24.64       35.67     13.70 o 
  10   5   8        1.79       -2.16     15.06 o 
  11   5   8        1.43        0.00     16.70 o 
  12   5   8        1.16      -21.32     16.70 o 
  13   5   8        0.07       -9.10     16.32 o 
   0   6   8     3008.58     3033.71    105.45 o 
   1   6   8        8.51       20.57     10.93 o 
   2   6   8      169.98      175.57     14.78 o 
   3   6   8       22.58       21.08     11.95 o 
   4   6   8        0.06        8.97     11.41 o 
   5   6   8       52.27       54.21     13.71 o 
   6   6   8       38.82       26.50     16.98 o 
   7   6   8        0.04       -6.32     16.57 o 
   8   6   8      160.97      145.29     16.14 o 
   9   6   8        5.33       -3.16     13.58 o 
  10   6   8       24.60       13.74     43.22 o 
  11   6   8        2.31       -0.16     17.31 o 
   1   7   8        1.95       -1.13     12.03 o 
   2   7   8      190.42      210.20     16.78 o 
   3   7   8      148.19      164.82     15.67 o 
   4   7   8        1.52       11.78     12.53 o 
   5   7   8        0.12       -6.88     12.87 o 
   6   7   8       59.26       30.77     22.63 o 
   7   7   8        0.82       -5.35     21.56 o 
   8   7   8      311.68      293.60     20.95 o 
   9   7   8        0.89       -8.09     14.12 o 
   0   8   8       98.23       95.65     29.39 o 
   1   8   8       81.27       41.78     20.09 o 
   2   8   8       67.52       86.95     15.01 o 
   3   8   8        0.65       17.72     13.85 o 
   4   8   8       15.26       31.47     17.16 o 
   5   8   8       13.83       39.29     14.19 o 
   6   8   8       76.31       63.24     16.49 o 
   1   1   9       25.71       20.89      5.54 o 
   2   1   9        0.24        7.05      4.72 o 
   3   1   9     1012.42     1035.09     16.06 o 
   4   1   9      821.35      884.04     14.83 o 
   5   1   9      170.94      171.64      7.16 o 
   6   1   9        0.39        6.13      6.88 o 
   7   1   9        0.86        3.39     10.44 o 
   8   1   9       41.32       47.81      7.77 o 
   9   1   9      135.47      139.81     11.32 o 
  10   1   9     2089.22     2045.57     33.15 o 
  11   1   9     1544.47     1594.54     39.61 o 
  12   1   9       60.42       98.88     14.95 o 
  13   1   9        6.18      -15.78     16.24 o 
  14   1   9       77.57       56.24     22.36 o 
  15   1   9        4.19      -11.93     21.18 o 
   0   2   9     1105.65     1059.05     22.97 o 
   1   2   9      158.10      167.16      7.64 o 
   2   2   9      656.34      710.82     12.89 o 
   3   2   9      409.62      434.18     10.87 o 
   4   2   9      383.38      366.26     11.73 o 
   5   2   9       51.23       39.66     10.46 o 
   6   2   9       12.52        4.84      9.71 o 
   7   2   9       20.08        5.88      6.30 o 
   8   2   9        0.66       -3.33      7.79 o 
   9   2   9       92.93       99.87     13.69 o 
  10   2   9        0.23       -2.43     10.65 o 
  11   2   9       19.68       44.09     12.62 o 
  12   2   9       39.61       16.01     21.32 o 
  13   2   9        1.29       -4.90     19.35 o 
  14   2   9        4.50        0.69     18.94 o 
  15   2   9        7.59       -3.39     20.32 o 
   1   3   9       20.47       25.15      5.82 o 
   2   3   9      203.84      205.75      9.09 o 
   3   3   9       40.97       36.43      5.58 o 
   4   3   9        4.24        2.32      4.89 o 
   5   3   9      143.58      128.48     11.37 o 
   6   3   9        9.23        3.68      8.56 o 
   7   3   9      123.18      120.73     11.32 o 
   8   3   9       55.95       47.49     10.60 o 
   9   3   9      231.05      239.49     14.01 o 
  10   3   9      120.49      136.82     20.17 o 
  11   3   9      176.59      211.43     40.05 o 
  12   3   9      157.39      189.33     17.13 o 
  13   3   9        6.15       20.16     13.47 o 
  14   3   9        0.00      -13.79     18.92 o 
   0   4   9      301.55      273.27     19.93 o 
   1   4   9       27.77       33.21      5.25 o 
   2   4   9      102.21       95.97      6.36 o 
   3   4   9        0.05       -0.31      8.48 o 
   4   4   9        0.02       -3.92      5.02 o 
   5   4   9        0.24       -3.04     10.89 o 
   6   4   9       60.21       50.65      9.18 o 
   7   4   9        4.10        0.49      8.98 o 
   8   4   9        0.92       -0.70     12.48 o 
   9   4   9       33.00       63.30     14.01 o 
  10   4   9       13.29       29.83     17.31 o 
  11   4   9        6.01      -24.97     16.65 o 
  12   4   9        2.86       -5.47     17.93 o 
  13   4   9      120.74      135.26     16.70 o 
   1   5   9       93.42       73.57      8.28 o 
   2   5   9       14.38       13.83     11.08 o 
   3   5   9      103.03      110.71      8.73 o 
   4   5   9      162.38      173.68     29.12 o 
   5   5   9       82.41       90.96     13.53 o 
   6   5   9       15.54        5.86      7.36 o 
   7   5   9       61.89       35.93     14.62 o 
   8   5   9      197.91      185.43     17.07 o 
   9   5   9        9.76       -7.46     13.40 o 
  10   5   9        3.61       -3.65     13.64 o 
  11   5   9       58.47       61.75     19.73 o 
  12   5   9        2.99        0.63     18.92 o 
   0   6   9        2.49       27.03     13.15 o 
   1   6   9      825.28      892.31     40.69 o 
   2   6   9        4.67       31.38     11.83 o 
   3   6   9       26.15       31.76     12.43 o 
   4   6   9       25.33       17.22     12.47 o 
   5   6   9       16.58       11.18     12.77 o 
   6   6   9        1.12        4.50     12.80 o 
   7   6   9      158.79      161.75     21.77 o 
   8   6   9       53.95       53.54     20.50 o 
   9   6   9        1.50        1.83     14.34 o 
  10   6   9       31.93       15.72     14.85 o 
  11   6   9       47.19       64.67     19.14 o 
   1   7   9      201.50      205.25     22.41 o 
   2   7   9      299.74      323.12     19.49 o 
   3   7   9       35.30       16.99     13.25 o 
   4   7   9       29.81       42.60     24.84 o 
   5   7   9        4.62       13.95     13.57 o 
   6   7   9       25.67       42.16     14.42 o 
   7   7   9       41.67       53.02     15.75 o 
   8   7   9       16.76       20.27     14.84 o 
   0   8   9      710.90      777.30     53.59 o 
   1   8   9       87.55       60.27     23.05 o 
   2   8   9      256.39      223.10     24.00 o 
   3   8   9        1.31        4.26     14.20 o 
   4   8   9        1.76       17.74     14.34 o 
   5   8   9        7.19       -8.26     15.17 o 
   0   0  10      167.66      171.71     19.01 o 
   1   0  10      682.18      660.12     22.59 o 
   2   0  10      748.11      824.45     20.61 o 
   3   0  10      654.44      688.49     18.62 o 
   4   0  10        3.00       11.56      7.76 o 
   5   0  10      150.46      143.49     10.56 o 
   6   0  10      258.10      290.33     13.98 o 
   7   0  10       67.39      102.13     15.03 o 
   8   0  10       96.08      104.00     15.56 o 
   9   0  10     1575.20     1674.35     72.31 o 
  10   0  10      724.27      724.73     50.99 o 
  11   0  10     1251.22     1253.09     89.89 o 
  12   0  10        1.27      -10.17     12.90 o 
  13   0  10       31.64       20.74     29.39 o 
  14   0  10       15.14       19.59     29.39 o 
  15   0  10        1.12       26.51     32.84 o 
   1   1  10        0.05       -8.37      5.58 o 
   2   1  10      286.07      289.84      9.18 o 
   3   1  10       88.22       87.54      6.43 o 
   4   1  10      168.35      183.24      7.62 o 
   5   1  10       91.79      106.58     10.94 o 
   6   1  10        6.62        5.29      9.55 o 
   7   1  10        0.13       -1.81      7.39 o 
   8   1  10      217.18      231.47     11.44 o 
   9   1  10       23.71       31.54      9.83 o 
  10   1  10     1054.49     1126.08     32.02 o 
  11   1  10        0.06        2.51     12.99 o 
  12   1  10      184.58      189.48     17.36 o 
  13   1  10      109.13      113.76     16.49 o 
  14   1  10       40.84       45.49     21.99 o 
  15   1  10       18.30       27.09     23.00 o 
   0   2  10        1.68        6.94      7.01 o 
   1   2  10       24.15       26.03      6.42 o 
   2   2  10       60.77       58.10      6.08 o 
   3   2  10     2477.42     2642.86     33.61 o 
   4   2  10      874.65      905.26     18.26 o 
   5   2  10      877.53      891.59     36.11 o 
   6   2  10       38.00       39.70      8.36 o 
   7   2  10      417.27      443.71     14.33 o 
   8   2  10        6.79        7.00      9.33 o 
   9   2  10        0.10        4.57      9.60 o 
  10   2  10       98.41      101.45     13.84 o 
  11   2  10       17.02       21.32     12.35 o 
  12   2  10       29.42       29.68     16.23 o 
  13   2  10      106.05       94.26     21.77 o 
  14   2  10        6.64       -6.37     19.32 o 
   1   3  10       15.75        8.88      8.03 o 
   2   3  10       49.89       59.63      7.65 o 
   3   3  10      210.35      205.09      9.70 o 
   4   3  10        0.00       -4.59     10.23 o 
   5   3  10       23.93       35.34     15.78 o 
   6   3  10       27.11       23.26      9.14 o 
   7   3  10       22.51       28.37      9.57 o 
   8   3  10      398.78      388.54     15.98 o 
   9   3  10      253.11      283.91     21.37 o 
  10   3  10      156.56      165.61     15.40 o 
  11   3  10     1041.34     1110.57     42.54 o 
  12   3  10       42.59       76.26     20.96 o 
  13   3  10        8.04        1.60     18.51 o 
  14   3  10        1.32        0.58     19.56 o 
   0   4  10       51.85       68.24      8.71 o 
   1   4  10      470.98      454.88     11.05 o 
   2   4  10       55.86       48.62      6.39 o 
   3   4  10      108.69      119.68     10.70 o 
   4   4  10      287.73      297.86     13.15 o 
   5   4  10        0.97       -1.29     14.47 o 
   6   4  10       10.55       10.31      8.98 o 
   7   4  10      352.94      347.74     15.13 o 
   8   4  10       34.98       29.91      9.63 o 
   9   4  10      448.03      462.36     31.02 o 
  10   4  10       48.35       55.52     15.07 o 
  11   4  10      136.84      155.42     32.56 o 
  12   4  10        5.81        5.76     18.74 o 
  13   4  10        0.44       -6.50     13.54 o 
   1   5  10      221.47      224.22      8.30 o 
   2   5  10      184.05      187.95      7.71 o 
   3   5  10      239.07      233.63      8.90 o 
   4   5  10       45.83       44.26      6.27 o 
   5   5  10        2.28       -6.83     12.07 o 
   6   5  10        3.27       -6.28     12.07 o 
   7   5  10       55.97       42.81     13.84 o 
   8   5  10      270.07      297.29     19.74 o 
   9   5  10       53.62       58.99     15.06 o 
  10   5  10        0.00       -4.03     14.01 o 
  11   5  10       23.35       20.02     23.34 o 
  12   5  10       19.75       24.68     19.73 o 
   0   6  10      311.73      300.20     33.42 o 
   1   6  10       13.14       29.75     11.85 o 
   2   6  10      115.88      131.50     14.23 o 
   3   6  10       15.31       16.65     13.00 o 
   4   6  10       10.75        4.52     17.63 o 
   5   6  10      188.84      211.33     17.79 o 
   6   6  10       28.89       44.31     14.18 o 
   7   6  10       52.44       60.53     14.96 o 
   8   6  10        2.65       10.39     17.66 o 
   9   6  10        6.23       -9.67     16.27 o 
  10   6  10        7.45       -7.38     14.73 o 
   1   7  10        0.34        5.00     21.61 o 
   2   7  10       60.98       44.86     17.91 o 
   3   7  10      107.22       84.06     15.24 o 
   4   7  10       22.18       14.88     13.54 o 
   5   7  10       32.82       29.00     13.70 o 
   6   7  10       38.24       41.70     15.25 o 
   7   7  10       34.97       34.08     15.27 o 
   0   8  10       91.62       69.14     28.23 o 
   1   8  10       70.55       36.19     19.14 o 
   2   8  10       25.54       39.38     19.73 o 
   3   8  10        2.17       19.18     18.94 o 
   1   1  11      517.53      552.72     15.17 o 
   2   1  11       12.70        3.96      5.95 o 
   3   1  11      255.70      282.81      9.77 o 
   4   1  11      233.39      265.11      9.55 o 
   5   1  11       86.12       73.86      8.24 o 
   6   1  11        5.93       23.69      7.60 o 
   7   1  11       13.28       12.43      7.91 o 
   8   1  11       64.77       89.17     15.64 o 
   9   1  11       61.43       76.73     11.01 o 
  10   1  11       31.54       33.17     12.69 o 
  11   1  11      463.37      476.66     23.74 o 
  12   1  11       11.70       43.06     14.19 o 
  13   1  11      223.75      243.07     19.54 o 
  14   1  11       14.14       12.10     14.49 o 
   0   2  11       10.66       -6.50      7.67 o 
   1   2  11      487.12      488.75     13.44 o 
   2   2  11      195.44      220.36      8.99 o 
   3   2  11     1033.92     1040.47     19.95 o 
   4   2  11      429.10      430.03     13.79 o 
   5   2  11       16.92        5.64      7.31 o 
   6   2  11        3.01        9.59      7.68 o 
   7   2  11       24.32       22.39      9.75 o 
   8   2  11      124.38      120.03     11.73 o 
   9   2  11        0.13       -8.29      9.38 o 
  10   2  11       30.77       25.88     12.21 o 
  11   2  11       50.96       52.95     13.88 o 
  12   2  11       88.20       97.06     15.31 o 
  13   2  11       55.60       78.11     15.75 o 
  14   2  11        4.25        6.12     21.49 o 
   1   3  11        0.35        0.38      5.15 o 
   2   3  11        4.85        8.44      7.28 o 
   3   3  11      232.21      225.75     11.93 o 
   4   3  11      425.48      400.30     18.46 o 
   5   3  11        0.82       -5.64      8.35 o 
   6   3  11       50.12       63.70      9.84 o 
   7   3  11       54.93       49.78      9.73 o 
   8   3  11      680.49      635.13     28.53 o 
   9   3  11       24.68        6.55     14.12 o 
  10   3  11      698.10      685.49     21.88 o 
  11   3  11       10.68        2.84     12.93 o 
  12   3  11      328.67      373.62     40.62 o 
  13   3  11        5.47       23.06     20.57 o 
   0   4  11     2279.59     2311.76     43.11 o 
   1   4  11      715.93      736.44     15.79 o 
   2   4  11      714.45      720.55     15.80 o 
   3   4  11      252.35      252.87     12.64 o 
   4   4  11       97.18       98.87      9.83 o 
   5   4  11        0.07       -6.18      7.56 o 
   6   4  11        5.73       13.18      8.93 o 
   7   4  11       84.57      104.56     11.26 o 
   8   4  11      101.12       85.36     11.38 o 
   9   4  11      156.24      144.33     12.85 o 
  10   4  11      157.71      159.99     17.84 o 
  11   4  11       67.39       44.09     20.50 o 
  12   4  11        0.01      -27.42     18.28 o 
   1   5  11       26.40       14.61      5.44 o 
   2   5  11      419.36      434.39     12.78 o 
   3   5  11      148.10      166.97      8.32 o 
   4   5  11       20.17       14.27      6.14 o 
   5   5  11      130.96      108.92     10.65 o 
   6   5  11       11.77        3.44     13.07 o 
   7   5  11       84.46       55.41     20.76 o 
   8   5  11       22.32       -7.06     22.72 o 
   9   5  11       78.88       84.15     16.02 o 
  10   5  11        5.87       -1.34     14.67 o 
  11   5  11      148.23      152.11     23.54 o 
   0   6  11      145.10      115.24     27.08 o 
   1   6  11      129.85      136.72     21.90 o 
   2   6  11        0.00       23.95     12.87 o 
   3   6  11       26.95       26.46     13.61 o 
   4   6  11       12.89       18.44     13.53 o 
   5   6  11       45.84       42.69     14.15 o 
   6   6  11        1.36        5.78     16.80 o 
   7   6  11       27.92       13.79     14.17 o 
   8   6  11        0.35       -2.51     14.14 o 
   9   6  11       31.70       21.66     15.72 o 
   1   7  11        3.01       -1.81     17.29 o 
   2   7  11       33.59       20.74     26.22 o 
   3   7  11        7.34        7.44     13.28 o 
   4   7  11       41.05       39.11     19.71 o 
   5   7  11        9.48       14.30     16.82 o 
   6   7  11        1.11        6.19     14.41 o 
   0   0  12       90.88       93.92     20.17 o 
   1   0  12        2.93        8.95      8.76 o 
   2   0  12      462.91      494.25     31.40 o 
   3   0  12       10.99        7.64      9.13 o 
   4   0  12      117.78      120.54     11.39 o 
   5   0  12      939.54      964.86     28.59 o 
   6   0  12       15.94       28.74     13.85 o 
   7   0  12      177.36      187.08     30.25 o 
   8   0  12       64.42       46.96     14.82 o 
   9   0  12      239.49      243.49     20.02 o 
  10   0  12       18.17       19.51     25.35 o 
  11   0  12        2.57        6.60     19.30 o 
  12   0  12       10.26       -7.49     27.08 o 
  13   0  12        8.75       10.37     29.39 o 
  14   0  12        0.46       16.13     32.27 o 
   1   1  12        4.52        9.04      7.19 o 
   2   1  12       39.30       48.50      7.02 o 
   3   1  12       12.25       15.03      6.58 o 
   4   1  12        0.02       -2.13      7.39 o 
   5   1  12       35.01       36.13     11.45 o 
   6   1  12        0.07        5.40      8.13 o 
   7   1  12      203.42      182.89     14.57 o 
   8   1  12      258.83      238.68     14.09 o 
   9   1  12       74.61       85.27     11.23 o 
  10   1  12        0.24        1.01     17.49 o 
  11   1  12       23.23        4.42     13.00 o 
  12   1  12        0.11       -4.63     12.89 o 
  13   1  12       17.18       11.11     15.17 o 
  14   1  12        1.62       -6.20     14.79 o 
   0   2  12      446.22      415.73     16.85 o 
   1   2  12      240.31      243.19     12.79 o 
   2   2  12       67.76       72.04      7.41 o 
   3   2  12        0.30        0.97      7.36 o 
   4   2  12        1.65        2.22      7.72 o 
   5   2  12        0.70        6.52      8.49 o 
   6   2  12       34.25       47.86     10.03 o 
   7   2  12      383.27      339.98     15.39 o 
   8   2  12        7.47       14.52     13.72 o 
   9   2  12      287.52      359.62     31.22 o 
  10   2  12      311.73      295.25     19.39 o 
  11   2  12      122.60      114.11     18.19 o 
  12   2  12       42.40       33.62     22.05 o 
  13   2  12        5.98        1.90     13.83 o 
   1   3  12        9.06       11.67      6.44 o 
   2   3  12      668.39      639.83     18.66 o 
   3   3  12      359.50      325.43     26.20 o 
   4   3  12      371.75      354.55     15.10 o 
   5   3  12        1.18      -12.76      8.50 o 
   6   3  12       62.01       72.82     10.73 o 
   7   3  12      308.62      243.98     13.82 o 
   8   3  12        1.99        7.75      9.79 o 
   9   3  12      116.91      120.30     13.06 o 
  10   3  12      162.60      160.92     13.98 o 
  11   3  12      871.26      925.80     29.93 o 
  12   3  12       12.41       30.42     13.79 o 
   0   4  12      951.87      915.82     23.39 o 
   1   4  12      623.92      610.28     14.79 o 
   2   4  12      161.33      174.13      9.16 o 
   3   4  12      281.27      274.01     13.16 o 
   4   4  12      454.89      448.75     16.08 o 
   5   4  12      446.89      384.45     15.34 o 
   6   4  12        3.78        6.82      9.95 o 
   7   4  12        0.04        2.58      9.20 o 
   8   4  12      217.43      238.06     14.55 o 
   9   4  12        0.00       -8.55     10.12 o 
  10   4  12        0.73       -6.63     15.00 o 
  11   4  12        6.06       11.48     19.95 o 
  12   4  12       10.77       -1.08     20.55 o 
   1   5  12      116.95      131.44      8.24 o 
   2   5  12       38.12       34.99      6.50 o 
   3   5  12      238.19      231.15     11.30 o 
   4   5  12        0.04        3.60      6.29 o 
   5   5  12       33.82       61.32      9.72 o 
   6   5  12       10.10        1.25      8.86 o 
   7   5  12       35.43        2.67     13.73 o 
   8   5  12       93.17       91.98     19.23 o 
   9   5  12        1.68       -3.33     14.39 o 
  10   5  12      408.36      449.29     34.05 o 
   0   6  12        0.88       15.56     25.35 o 
   1   6  12        1.79      -23.84     15.89 o 
   2   6  12       94.81       80.63     18.51 o 
   3   6  12       49.82       53.54     14.38 o 
   4   6  12        0.27       14.41     13.64 o 
   5   6  12        0.17        0.11     10.31 o 
   6   6  12        0.01        1.32      7.30 o 
   7   6  12        5.47       -4.56     14.58 o 
   8   6  12        0.03       -9.65     15.13 o 
   1   7  12        0.20      -22.02     16.88 o 
   2   7  12       50.30       65.60     19.73 o 
   3   7  12        0.71       24.21     18.54 o 
   4   7  12        9.55       23.13     14.88 o 
   5   7  12        2.49       -9.03     19.47 o 
   1   1  13      109.89      117.14      9.30 o 
   2   1  13        0.03       -2.77      8.10 o 
   3   1  13       22.39       29.00      7.35 o 
   4   1  13      121.20      118.10      9.83 o 
   5   1  13      108.74       93.47      9.70 o 
   6   1  13      296.67      308.52     17.55 o 
   7   1  13      486.70      437.00     18.96 o 
   8   1  13      265.55      273.79     15.21 o 
   9   1  13       80.31       81.06     11.58 o 
  10   1  13       85.05      110.88     15.29 o 
  11   1  13        1.02        1.72     13.01 o 
  12   1  13       37.11       27.41     15.03 o 
  13   1  13        4.97      -18.06     15.30 o 
   0   2  13     3155.50     3102.93     55.91 o 
   1   2  13      751.35      745.60     17.74 o 
   2   2  13       40.58       51.82      8.61 o 
   3   2  13       12.83       13.09      8.07 o 
   4   2  13       16.62       15.17      8.18 o 
   5   2  13        0.05       -1.58      8.06 o 
   6   2  13        7.57       12.19     10.06 o 
   7   2  13        8.67        3.80      9.65 o 
   8   2  13      236.41      209.89     16.49 o 
   9   2  13        5.20        6.04     12.21 o 
  10   2  13      123.38      138.16     15.71 o 
  11   2  13       16.52       24.64     13.61 o 
  12   2  13        8.12        3.91     13.75 o 
   1   3  13      405.32      408.09     13.79 o 
   2   3  13       17.07       32.79      9.27 o 
   3   3  13      183.74      170.97     12.07 o 
   4   3  13        0.63       -5.41      8.40 o 
   5   3  13        0.22        6.97      8.97 o 
   6   3  13      248.15      205.43     12.98 o 
   7   3  13       67.43       56.29     10.42 o 
   8   3  13       73.46       35.92     10.39 o 
   9   3  13       16.37        0.94     10.71 o 
  10   3  13      162.54      186.00     17.12 o 
  11   3  13       11.77        5.95     15.17 o 
  12   3  13       85.88       78.23     20.13 o 
   0   4  13       28.17       24.16     13.25 o 
   1   4  13       83.53       77.88      7.66 o 
   2   4  13      628.94      630.23     15.25 o 
   3   4  13      103.70       93.17      8.01 o 
   4   4  13      100.47      111.56     16.73 o 
   5   4  13       16.21       27.28      9.01 o 
   6   4  13       34.15       13.90     10.04 o 
   7   4  13        2.32       -9.53      9.65 o 
   8   4  13        0.00       -5.77     10.16 o 
   9   4  13       63.90       53.96     21.29 o 
  10   4  13        9.39       13.04     12.70 o 
  11   4  13      138.84      176.50     25.44 o 
   1   5  13        9.59       10.54     13.81 o 
   2   5  13        1.67       -6.76      7.44 o 
   3   5  13      134.64      129.28      8.52 o 
   4   5  13       31.92       19.86      9.48 o 
   5   5  13      172.29      160.99     11.98 o 
   6   5  13        7.20        1.33     12.89 o 
   7   5  13        0.39       10.93     10.98 o 
   8   5  13       23.29       14.02     14.97 o 
   9   5  13      184.46      207.58     19.63 o 
   0   6  13       80.86       83.84      8.73 o 
   1   6  13       57.60       50.58     10.35 o 
   2   6  13        2.46        7.98     17.00 o 
   3   6  13      116.10      120.08     34.57 o 
   4   6  13        0.51        2.81     12.06 o 
   5   6  13      103.59       99.22      9.09 o 
   6   6  13        0.12        2.95      7.78 o 
   7   6  13        3.10       29.30     15.85 o 
   1   7  13       14.42       15.47     18.54 o 
   2   7  13        2.03       12.60     18.69 o 
   3   7  13        4.48      -21.28     17.51 o 
   0   0  14     5116.79     5011.82    152.12 o 
   1   0  14      558.09      585.34     20.90 o 
   2   0  14      206.38      213.66     14.71 o 
   3   0  14      292.22      283.51     15.66 o 
   4   0  14       73.96       65.99     15.14 o 
   5   0  14       22.75       38.80     17.29 o 
   6   0  14      341.38      338.12     40.05 o 
   7   0  14       99.65       96.58     16.40 o 
   8   0  14      158.28      125.65     17.16 o 
   9   0  14        0.02       -2.42     16.42 o 
  10   0  14      134.46      129.76     19.06 o 
  11   0  14       58.67       36.13     16.92 o 
  12   0  14        2.87      -23.05     30.54 o 
   1   1  14      100.86      103.63      8.72 o 
   2   1  14       64.59       74.71      8.21 o 
   3   1  14      472.69      431.52     15.00 o 
   4   1  14        0.00        4.18      8.04 o 
   5   1  14       15.32       22.25      8.43 o 
   6   1  14        8.47       25.50      9.56 o 
   7   1  14       33.80       16.02     10.06 o 
   8   1  14      210.39      189.43     14.00 o 
   9   1  14       22.27        6.48     12.85 o 
  10   1  14       51.72       60.08     14.62 o 
  11   1  14       14.88      -17.00     13.51 o 
  12   1  14        8.22       23.19     14.38 o 
   0   2  14       90.77      100.40     12.27 o 
   1   2  14     1981.27     2044.13     36.39 o 
   2   2  14      175.31      179.16     15.03 o 
   3   2  14       13.88        1.17      7.75 o 
   4   2  14      339.84      357.01     13.62 o 
   5   2  14        9.80       21.53      9.80 o 
   6   2  14       28.77       13.31      9.41 o 
   7   2  14       94.49       76.90     13.54 o 
   8   2  14       10.49        8.85     12.02 o 
   9   2  14      155.34      165.70     16.59 o 
  10   2  14       23.39        4.80     12.55 o 
  11   2  14        0.58      -23.87     16.76 o 
  12   2  14        0.25       -3.09     21.37 o 
   1   3  14        5.33       20.70      7.36 o 
   2   3  14      190.60      182.63     12.31 o 
   3   3  14       44.31       42.19      9.86 o 
   4   3  14      128.00      111.52     11.36 o 
   5   3  14       82.35       90.59     12.31 o 
   6   3  14        4.74        0.35      9.56 o 
   7   3  14       17.80       14.88      9.83 o 
   8   3  14      166.20      158.37     13.61 o 
   9   3  14        5.29       20.15     16.85 o 
  10   3  14      173.95      189.05     17.41 o 
  11   3  14       22.49       38.92     14.19 o 
   0   4  14       96.91      106.14     12.66 o 
   1   4  14        3.66       -2.62     10.57 o 
   2   4  14        1.73       12.42      6.71 o 
   3   4  14        0.28        8.52      6.63 o 
   4   4  14        6.79        3.32      9.14 o 
   5   4  14      136.26      125.86     12.13 o 
   6   4  14       21.15       19.18     11.56 o 
   7   4  14        0.06       12.46      9.89 o 
   8   4  14        5.03       20.21     14.06 o 
   9   4  14        3.55       -8.23     12.48 o 
  10   4  14      100.57       79.62     18.63 o 
   1   5  14       38.86       41.08      7.98 o 
   2   5  14        9.63        3.14      8.56 o 
   3   5  14      186.30      166.80     10.06 o 
   4   5  14        0.57       -8.13      6.83 o 
   5   5  14       40.01       20.48     10.15 o 
   6   5  14        1.20       14.63     10.73 o 
   7   5  14        0.86      -10.21      9.20 o 
   8   5  14        3.40        3.19     10.98 o 
   0   6  14       52.91       54.92      9.74 o 
   1   6  14        0.05       -8.40      5.60 o 
   2   6  14       91.17       89.93     12.14 o 
   3   6  14       12.81       23.10      6.74 o 
   4   6  14      233.42      227.40     18.11 o 
   5   6  14       29.66       42.50      8.69 o 
   6   6  14        7.42       -4.64      8.07 o 
   1   1  15        6.07        3.86      7.42 o 
   2   1  15      292.38      303.99     12.88 o 
   3   1  15      441.87      424.93     14.92 o 
   4   1  15        4.96       -2.87      8.03 o 
   5   1  15      165.19      167.74     13.74 o 
   6   1  15      198.05      190.07     13.57 o 
   7   1  15       43.57       21.60     10.57 o 
   8   1  15      521.99      499.33     23.47 o 
   9   1  15        9.24        2.18     13.29 o 
  10   1  15       36.51       39.32     14.67 o 
  11   1  15       62.81       67.88     15.46 o 
   0   2  15     1258.02     1277.45     31.38 o 
   1   2  15       34.02       39.06      7.53 o 
   2   2  15       46.61       46.21      8.99 o 
   3   2  15       78.31       88.66     10.95 o 
   4   2  15        6.93        1.58      9.69 o 
   5   2  15       87.45       96.11     11.68 o 
   6   2  15       38.82       17.26     12.83 o 
   7   2  15       19.05       -1.44     12.16 o 
   8   2  15        6.47       -8.21     22.44 o 
   9   2  15        3.80       16.67     12.87 o 
  10   2  15       58.46       59.27     14.44 o 
  11   2  15        0.70       -0.79     18.01 o 
   1   3  15        4.38        7.21      7.98 o 
   2   3  15       46.93       48.86      8.33 o 
   3   3  15        1.23        0.71      9.77 o 
   4   3  15      113.27      125.55     12.16 o 
   5   3  15       75.39       71.19     11.54 o 
   6   3  15        0.48        4.31     10.19 o 
   7   3  15        9.12        3.81     10.43 o 
   8   3  15        0.13       -1.85     11.94 o 
   9   3  15       60.05       78.14     14.44 o 
  10   3  15        0.01       -2.64     18.14 o 
   0   4  15       67.74       87.53     17.57 o 
   1   4  15       51.08       64.27     10.81 o 
   2   4  15        2.25       -6.98     16.07 o 
   3   4  15        0.60        8.04      7.27 o 
   4   4  15        5.36       -3.96      9.39 o 
   5   4  15       71.61       83.52     12.98 o 
   6   4  15        6.85       11.32     14.64 o 
   7   4  15       25.12       27.07     11.05 o 
   8   4  15        0.06        4.66     10.98 o 
   9   4  15       38.92       31.07     16.83 o 
   1   5  15       17.94        1.76      7.38 o 
   2   5  15       12.95       11.95      7.90 o 
   3   5  15        5.00        3.11      7.50 o 
   4   5  15        2.22       -1.89      7.00 o 
   5   5  15       10.91       -0.43      7.43 o 
   6   5  15       24.76        8.60      9.63 o 
   7   5  15        2.64       -0.58     10.36 o 
   0   6  15       16.58       16.80     14.41 o 
   1   6  15        3.50       -7.00      6.48 o 
   2   6  15        0.69       -1.38      7.65 o 
   3   6  15       58.30       32.85      7.33 o 
   4   6  15        1.23        8.20      8.65 o 
   0   0  16     9889.75     9931.94    194.11 o 
   1   0  16       66.78       55.69     12.19 o 
   2   0  16     1276.99     1267.44     36.89 o 
   3   0  16       14.82        6.11     13.42 o 
   4   0  16      237.37      248.51     25.64 o 
   5   0  16      265.02      248.30     31.40 o 
   6   0  16       71.39       36.92     15.24 o 
   7   0  16      155.61      174.30     36.30 o 
   8   0  16      345.50      297.73     24.47 o 
   9   0  16        0.25      -19.88     15.01 o 
  10   0  16       91.21       74.46     18.93 o 
   1   1  16       27.10        9.27      9.10 o 
   2   1  16       10.59        1.45      8.49 o 
   3   1  16      382.85      382.28     14.70 o 
   4   1  16       16.81        3.30     12.23 o 
   5   1  16       18.57       25.24     11.06 o 
   6   1  16      117.08      160.08     13.24 o 
   7   1  16        1.53       14.50     12.86 o 
   8   1  16       68.38       52.37     14.56 o 
   9   1  16        6.78      -20.17     18.20 o 
  10   1  16        0.79      -15.01     13.44 o 
   0   2  16       71.44       62.97     13.85 o 
   1   2  16      368.23      389.84     14.22 o 
   2   2  16      127.38      118.49     14.14 o 
   3   2  16        0.23        7.51      9.89 o 
   4   2  16       60.58       52.86     11.05 o 
   5   2  16       14.33       10.80     17.76 o 
   6   2  16      211.20      220.83     19.86 o 
   7   2  16       82.12       78.36     14.62 o 
   8   2  16        5.59        3.94     13.00 o 
   9   2  16        1.02        6.22     12.97 o 
  10   2  16        0.01      -17.15     13.43 o 
   1   3  16      110.84      127.06     11.04 o 
   2   3  16       57.80       51.86      8.95 o 
   3   3  16        7.81       -3.89      9.86 o 
   4   3  16       49.66       53.54     11.36 o 
   5   3  16       39.85       48.85     11.29 o 
   6   3  16        5.24        8.70     10.48 o 
   7   3  16       21.15       29.96     16.98 o 
   8   3  16       20.81       -7.56     22.56 o 
   9   3  16        5.25       -9.45     13.26 o 
   0   4  16       69.66       73.49     20.17 o 
   1   4  16        0.02        1.61      7.81 o 
   2   4  16       12.92        8.81      8.73 o 
   3   4  16       47.83       73.16     13.72 o 
   4   4  16        0.25       -0.47     10.22 o 
   5   4  16       16.47        2.36     10.73 o 
   6   4  16        0.00       -9.12     10.34 o 
   7   4  16        0.04        0.66     13.20 o 
   1   5  16        0.46      -18.88     13.14 o 
   2   5  16        0.08       -7.57      9.90 o 
   3   5  16        4.63        1.31      7.76 o 
   4   5  16        2.84       -5.57      7.70 o 
   5   5  16        3.43        2.05      8.90 o 
   1   1  17       61.81       73.13      8.66 o 
   2   1  17       80.97       76.68     10.09 o 
   3   1  17       37.32       39.32     10.69 o 
   4   1  17       43.95       55.93     11.43 o 
   5   1  17        6.56        2.70     10.59 o 
   6   1  17      228.47      202.99     17.54 o 
   7   1  17      209.85      169.02     17.96 o 
   8   1  17       12.31       35.93     14.75 o 
   9   1  17        0.00       -2.88     14.18 o 
   0   2  17      633.94      597.65     26.99 o 
   1   2  17       85.90      105.11     11.18 o 
   2   2  17      185.39      206.72     14.45 o 
   3   2  17        0.17       -0.52     10.19 o 
   4   2  17      111.64      119.10     17.13 o 
   5   2  17       18.83       19.81     12.81 o 
   6   2  17       22.71       17.24     13.71 o 
   7   2  17       43.72       44.09     15.28 o 
   8   2  17        5.56        7.61     13.34 o 
   1   3  17       36.25       34.68     12.97 o 
   2   3  17       16.34       15.23      9.26 o 
   3   3  17        9.04       16.76      9.27 o 
   4   3  17       18.47       11.29     10.64 o 
   5   3  17       40.44       29.43     11.39 o 
   6   3  17        6.31       -2.96     13.46 o 
   7   3  17       96.76       86.12     15.34 o 
   0   4  17        2.31       -1.68     11.62 o 
   1   4  17       21.01        1.07      8.62 o 
   2   4  17        1.40       -0.05     11.83 o 
   3   4  17        0.31        7.01      8.45 o 
   4   4  17       39.99       60.82     12.05 o 
   5   4  17        0.07        3.25     10.21 o 
   6   4  17        8.88       27.55     11.43 o 
   1   5  17        0.03       -7.64      7.88 o 
   2   5  17        1.65       -0.10     14.30 o 
   0   0  18        5.44      -17.74     13.01 o 
   1   0  18       30.35       21.93     15.08 o 
   2   0  18      101.32       71.97     16.30 o 
   3   0  18      296.17      325.00     26.79 o 
   4   0  18       54.76       42.16     16.41 o 
   5   0  18       48.65       52.41     16.72 o 
   6   0  18       53.80       45.49     16.83 o 
   7   0  18       47.46       27.57     16.83 o 
   8   0  18        1.88      -23.50     15.67 o 
   1   1  18        8.13      -11.57      7.71 o 
   2   1  18       85.58       83.73     15.30 o 
   3   1  18       36.74       27.63     10.80 o 
   4   1  18       59.67       80.19     12.33 o 
   5   1  18        1.29       -3.58     13.05 o 
   6   1  18      102.03      109.19     16.22 o 
   7   1  18        2.22      -18.71     12.70 o 
   8   1  18        7.29      -13.32     14.75 o 
   0   2  18      537.14      521.70     31.69 o 
   1   2  18     1146.20     1223.98     37.43 o 
   2   2  18       56.46       60.17     11.17 o 
   3   2  18        2.54        0.77     10.70 o 
   4   2  18       10.68      -14.52     19.12 o 
   5   2  18       32.18       20.11     13.24 o 
   6   2  18        3.93        2.25     13.73 o 
   7   2  18       18.30       26.32     14.85 o 
   1   3  18        0.03      -11.42      8.96 o 
   2   3  18        2.04      -14.72      9.82 o 
   3   3  18        0.85      -11.49      9.19 o 
   4   3  18       56.18       51.24     12.06 o 
   5   3  18       17.60        3.50     12.32 o 
   6   3  18       29.77       18.91     19.58 o 
   0   4  18      227.24      218.51     19.08 o 
   1   4  18       25.45       21.24     15.97 o 
   2   4  18       55.38       63.92     10.13 o 
   3   4  18        1.14        4.76     16.26 o 
   1   1  19        1.49       -0.47      9.36 o 
   2   1  19        3.00       15.33     10.60 o 
   3   1  19       64.10       76.29     14.57 o 
   4   1  19        0.65      -17.63     11.75 o 
   5   1  19       12.79       -4.80     13.31 o 
   6   1  19       38.45       44.40     15.17 o 
   0   2  19      122.88      104.73     31.69 o 
   1   2  19      181.28      191.16     14.02 o 
   2   2  19      104.91      105.22     11.99 o 
   3   2  19       39.28       26.71     15.77 o 
   4   2  19        5.36        7.18     13.01 o 
   5   2  19        9.88        5.16     15.49 o 
   1   3  19        0.21      -16.71     11.14 o 
   2   3  19       26.54       30.50     10.24 o 
   3   3  19       74.87       89.72     11.77 o 
   0   0  20      230.14      235.67     29.96 o 
   1   0  20       88.00       92.45     16.50 o 
   2   0  20        0.15      -25.62     18.15 o 
   3   0  20        6.69        8.75     16.75 o 
   1   1  20        0.06       -6.76      9.70 o 
   2   1  20        0.35       11.67     12.05 o 
                                                 
